# Supplementary material for: Unkept promises of cognitive styles: A new look at old measurements
Source: PLoS One. 2018 Aug 28;13(8):e0203115. doi: 10.1371/journal.pone.0203115 (PMC6112650; doi:10.1371/journal.pone.0203115)
Supplement: S1 Table — Means and SD for the demographic and questionnaire data for men (n = 92) and women (n = 150) separately (full sample). Results from sex comparisons (t-tests) and Cronbach’s alpha [67] and Omega total [50] are equally presented. Significant results are given in bold. Last columns present sample comparisons with a French student population [39]. (XLSX) [file pone.0203115.s001.xlsx]

## Sheet: Feuil1
	Women		Men				Total Sample					Norms: N=447
scores	mean	SD	mean	SD	t	p	α	ωt	mean		SD	mean	t	p
Openness	33.41	6.98	32.05	7.11	1.46	.147	.77	.82	32.89		7.05	31.09	3.42	<.001
Conscientiousness	32.25	7.92	30.33	8.00	-1.82	.071	.87	.90	31.52		7.99	29.07	3.84	<.001
Extraversion	30.52	5.88	28.51	7.06	-2.29	.023	.76	.82	29.75		6.41	28.66	2.10	.036
Agreeableness	42.42	7.13	30.40	6.78	-2.20	.029	.77	.82	31.65		7.05	30.97	1.00	.320
Neuroticism	26.83	8.06	22.11	8.51	-4.27	<.001	.88	.88	25.04		8.53	27.21	3.18	.016
CSI	42.47	12.99	46.19	12.70	2.19	.030	.89	.90	43.88		12.98
Age	23.10	1.69	23.59	2.09	-1.89	.060			23.29		1.87
