# Supplementary material for: Unkept promises of cognitive styles: A new look at old measurements
Source: PLoS One. 2018 Aug 28;13(8):e0203115. doi: 10.1371/journal.pone.0203115 (PMC6112650; doi:10.1371/journal.pone.0203115)
Supplement: S2 Table — Means and SD for the demographic and questionnaire data for men (n = 65) and women (n = 271) separately (full sample). Results of the sex comparison (t-tests) and Cronbach’s alphas and omegas are equally presented. Significant results are given in bold. Norms columns present p-values of the t-test comparing our men and women with normative values [33]. (XLSX) [file pone.0203115.s002.xlsx]

## Sheet: Feuil1
	Women		Norms: N=645		Men		Norms: N=283		Total		N=336
scores	M	SD	M	p	M	SD	M	p	α	ωt	M	SD	t	p
Openness	33.70	6.39	35.40	<.001	35.72	6.29	35.10	.477	.71	.77	34.09	6.41	2.32	.022
Conscientiousness	34.18	6.77	35.80	.002	32.66	6.12	33.10	.599	.79	.85	33.89	6.66	1.76	.081
Agreeableness	29.56	5.93	31.00	.002	32.57	7.22	31.90	.490	.74	.80	30.14	6.30	3.12	.002
Emotionality	34.95	6.04	36.40	.002	28.28	6.51	29.30	.248	.78	.82	33.66	6.67	7.52	<.001
Honesty	35.25	6.34	33.00	<.001	31.63	7.33	30.40	.218	.74	.81	34.55	6.68	3.67	<.001
Extraversion	32.91	6.50	34.90	<.001	33.29	6.88	34.70	.130	.74	.85	32.98	6.57	.41	.684
CSI	43.33	10.63			40.89	10.94			.84	.86	42.86	10.72	1.62	.108
Age	21.79	4.43			21.75	1.98			-		21.79	4.07	.11	.914
