# Supplementary material for: Unkept promises of cognitive styles: A new look at old measurements
Source: PLoS One. 2018 Aug 28;13(8):e0203115. doi: 10.1371/journal.pone.0203115 (PMC6112650; doi:10.1371/journal.pone.0203115)
Supplement: S3 Table — Means and SD for the demographic and questionnaire data for men (n = 42) and women (n = 77) separately Results from the t-tests, Cronbach’s alphas and omegas are equally presented. Significant results are given in bold. Last columns present sample comparison with a French student population [39]. (XLSX) [file pone.0203115.s003.xlsx]

## Sheet: Feuil1
	Women		Men				Total				Norms: N=447
Scores	mean	SD	mean	SD	t	p	α	ωt	mean	SD	mean	t	p
Openness	34.06	7.13	31.66	7.70	-1.67	0.099	.73	.78	33.21	7.39	31.09	2.91	.004
Conscientiousness	32.28	7.99	30.72	7.94	-1.02	0.309	.87	.90	31.73	7.97	29.07	3.23	.001
Extraversion	30.82	6.29	27.15	5.21	-3.40	0.001	.79	.84	29.52	6.17	28.66	1.17	.242
Agreeableness	32.90	7.23	30.85	7.43	-1.45	0.150	.75	.79	32.18	7.34	30.97	1.54	.125
Neuroticism	26.10	8.13	23.13	8.78	-1.81	0.074	.85	.85	25.05	8.45	27.21	2.47	.014
CSI	44.63	12.64	47.27	11.85	1.13	0.261	.89	.90	45.56	12.38
RSMT	21.74	6.86	22.17	6.25	0.34	0.732	.91	.93	21.89	6.63
GEFT	14.35	3.86	14.38	4.49	0.04	0.971	.91	.93	14.36	4.07
Age	23.14	1.46	24.12	2.07	2.71	0.009			23.49	1.76
